# Supplementary material for: Exploiting epigenetic targets to overcome taxane resistance in prostate cancer
Source: Cell Death Dis. 2024 Feb 12;15(2):132. doi: 10.1038/s41419-024-06422-1 (PMC10861560; doi:10.1038/s41419-024-06422-1)
Supplement: Supplementary file 5 — Supplementary Data-Original Data-qPCR [file 41419_2024_6422_MOESM5_ESM.xlsx]

## Sheet: Figure 1C
			DuPar						DDtx						DCbz
		Replica	1			2			1			2			1			2
		Act	18.65	18.71	18.49	18.36	18.23	Act	18.11	17.88	18.16	18.15	17.68	Act	18.14	18.07	18.08	17.19	17.05
		ABCB1	35.79	35.95	33.66	36.1	40.87	ABCB1	19.45	19.39	19.49	20.47	20.35	ABCB1	16.15	15.8	16.11	16.1	16.05
					Act	20.73	20.59				Act	20.22	20.18				Act	20.22	19.72
					ABCB1	36.62	35.12				ABCB1	21.63	21.71				ABCB1	17.96	18.25
			1	2	3				1	2	3				1	2	3
			18.6167	18.295	20.66				18.05	17.915	20.2				18.0967	17.12	19.97
			35.1333	38.485	35.87				19.4433	20.41	21.67				16.02	16.075	18.105
			16.5167	20.19	15.21				1.39333	2.495	1.47				-2.07667	-1.045	-1.865
									-15.1233	-17.695	-13.74				-18.5933	-21.235	-17.075
									35692.5	212190	13682.1				395504	2.46815e+06	138066
			22Par						22Dtx						22Cbz
		Replica	1			2			1			2			1			2
		Act		21.37	21.06	19.37	19.14			21.78	21.65	19.44	19.2			21.48	21.37	19.67	19.86
		ABCB1		31.43	32.05	30.56	30.11			20.82	20.67	18.96	19.16			20.29	20.56	19.41	19.62
				21.215		19.255				21.715		19.32				21.425		19.765
				31.74		30.335				20.745		19.06				20.425		19.515
				10.525		11.08				-0.97		-0.26				-1		-0.25
										-11.495		-11.34				-11.525		-11.33
										2886.29		2592.27				2946.94		2574.36

## Sheet: Figure 3I
		12 H		24 H		48 H		48 H		72 H		72 H
		0	GSK5959	0	GSK5959	ACTIN		ABCB1		ACTIN		ABCB1
	ACTIN	17.35	17.16	16.93	17.19	0	GSK5959	0	GSK5959	0	GSK5959	0	GSK5959
		17.38	17.42	16.84	17.1	17.54	18.15	20.08	21.31	19.24	18.85	20.95	21
	ABCB1	20.65	20.45	19.78	20.22	17.49	18.22	20.11	21.22	19.33	18.73	20.76	20.89
		20.33	20.22	19.91	20.29	17.515	18.185	20.095	21.265	19.285	18.79	20.855	2.21
		17.365	17.29	16.885	17.145			2.58				1.57	2.1
		20.49		19.845					3.13
		3.125		2.96	3.08				3.04				0.64
			3.16		3.15								0.53
			2.93		0.12				0.55
					0.19				0.46
			0.04
			-0.19			12H	24H	48H	72H
						GSK5959	GSK5959	GSK5959	GSK5959
						0.972655	0.920188	0.68302	0.641713
						1.14076	0.876606	0.726986	0.692555

## Sheet: Figure 4C
			24h			48h
		siCtrl	19.75	24.91	21.26	19.42	24.91	21.19
			19.46	24.39	21.08	20	24.65	20.81
		siBRPF1	19.41	26.33	20.92	18.81	26.08	20.74
			19.3	26.19	21.16	18.69	26.09	20.88
			Actin	BRPF1	ABCB1	Actin	BRPF1	ABCB1
		siCtrl	19.605	24.65	21.17	19.71	24.78	21
				5.045	1.565		5.07	1.29
		siBRPF1	19.355	6.98	1.57	18.75	7.33	1.99
				6.84	1.81		7.34	2.13
			24h			48h
			Actin	BRPF1	ABCB1	Actin	BRPF1	ABCB1
		siBRPF1		1.935	0.005		2.26	0.7
				1.795	0.245		2.27	0.84
		siBRPF1		0.261521	0.99654		0.208772	0.615572
				0.288172	0.843816		0.20733	0.558644
				BRPF1	ABCB1	Actin	BRPF1	ABCB1

## Sheet: Figure 4D-Endogeneous BRPF1
		Du145-DtxR BRPF1 Abcam rabbit BRPF1 ab259840
			Negative region			Positive region			ABCB1 promoter region
		Ct values	(Gene Desert Chr 4)	Average Ct		(RUNX2 AC region 1)	Average Ct		Promoter region 4 (-658 bp)	Average Ct
		IgG	34.14	33.62	IgG	38.98	39.49	IgG	39.98	39.575
			33.1			40			39.17
		Replica 1	33.22	33.4	Replica 1	31.62	31.38	Replica 1	34.7	34.95
			33.58			31.14			35.2
		Replica 2	33.17	33.19	Replica 2	31.92	31.745	Replica 2	35.09	35.465
			33.21			31.57			35.84
		Replica 3	33.31	33.335	Replica 3	32.12	31.79	Replica 3	34.87	34.815
			33.36			31.46			34.76
		% 50 input	21.07	21.075	% 50 input	21.57	21.52	% 50 input	27.05	27.025
			21.08			21.47			27
			Negative region			Positive region			ABCB1 promoter region
		%İNPUT calculation	(Gene Desert Chr 4)			(RUNX2 AC region 1)			Promoter region 4 (-658 bp)
		IgG	0.00836659		IgG	0.000194743		IgG	0.00833765
		Replica 1	0.00974485		Replica 1	0.053804		Replica 1	0.205735
		Replica 2	0.0112718		Replica 2	0.0417771		Replica 2	0.143972
		Replica 3	0.0101939		Replica 3	0.0404941		Replica 3	0.225916

## Sheet: Figure 4D-Exogeneous HA BRPF1
		Du145-DtxR 2XHA-BRPF1 Biolegend HA Ab
			Negative region			Positive region			ABCB1 promoter region
		Ct values	(Gene Desert Chr 4)	Average Ct		(RUNX2 AC region 1)	Average Ct		Promoter region 4 (-658 bp)	Average Ct
		IgG	36.75	36.925	IgG	40	40	IgG	40	40
			37.1			40			40
		Replica 1	32.58	32.6	Replica 1	34.02	33.595	Replica 1	34.17	34.34
			32.62			33.17			34.51
		Replica 2	31.23	31.235	Replica 2	32.98	32.665	Replica 2	34.16	33.86
			31.24			32.35			33.56
		Replica 3	31.48	31.215	Replica 3	32.86	32.965	Replica 3	33.4	33.375
			30.95			33.07			33.35
		% 50 input	23.5	23.31	% 50 input	25.06	25.12	% 50 input	26.6	27
			23.12			25.18			27.4
			Negative region			Positive region			ABCB1 promoter region
		%İNPUT calculation	(Gene Desert Chr 4)			(RUNX2 AC region 1)			Promoter region 4 (-658 bp)
		IgG	0.00398517		IgG	0.00165823		IgG	0.00610352
		Replica 1	0.0798732		Replica 1	0.140521		Replica 1	0.30861
		Replica 2	0.205735		Replica 2	0.267731		Replica 2	0.430432
		Replica 3	0.208607		Replica 3	0.217465		Replica 3	0.602426

## Sheet: Figure 4E
primer	sample	ct
BRPF1	siBRPF1-1	27.07	19.6833	7.39	2.33	0.198884
BRPF1	siBRPF1-1	27.32		7.64	2.58	0.167241
BRPF1	siBRPF1-1	27		7.32	2.26	0.208772
BRPF1	siBRPF1-2	27.03	19.0867	7.94	2.88	0.135842
BRPF1	siBRPF1-2	26.79		7.7	2.64	0.160428
BRPF1	siBRPF1-2	26.93		7.84	2.78	0.145592
BRPF1	siBRPF1-3	27.07	19.1967	7.87	2.81	0.142595
BRPF1	siBRPF1-3	27.01		7.81	2.75	0.148651
BRPF1	siBRPF1-3	27.1		7.9	2.84	0.139661
BRPF1	siCTRL	25.14	20.0467	25.11
BRPF1	siCTRL	25.11		5.06333
BRPF1	siCTRL	25.08
ACTIN	siBRPF1-1	19.67	19.6833
ACTIN	siBRPF1-1	19.62
ACTIN	siBRPF1-1	19.76
ACTIN	siBRPF1-2	19.21	19.0867
ACTIN	siBRPF1-2	18.92
ACTIN	siBRPF1-2	19.13
ACTIN	siBRPF1-3	19	19.1967
ACTIN	siBRPF1-3	19.23
ACTIN	siBRPF1-3	19.36
ACTIN	siCTRL	19.97	20.0467
ACTIN	siCTRL	20.08
ACTIN	siCTRL	20.09

## Sheet: Sup.Figure 4
	# 1	ABCB1				GAPDH				DCT			DDCT			2^(-DDCT)
	DU-145 PAR	24.17	23.5	24.02	23.8967	23.87	23.89	24.09	23.95	-0.0533333			-0.106333
	DU-145 DTXR	24.5	24.54	24.36	24.4667	24.59	24.61	24.87	24.69	-0.19	-0.15	-0.33	-0.137	-0.097	-0.277	1.09962	1.06955	1.21167
	DU-145 CBZ	21.16	21.04	20.42	20.8733	23.3	23.45	23.31	23.3533	-2.19	-2.31	-2.93	-2.137	-2.257	-2.877	4.39846	4.77996	7.34621
	# 2	ABCB1				GAPDH
	DU-145 PAR	26.35	26.64	26.59	26.5267	26.89	27.15	26.99	27.01	-0.483333			-0.966333
	DU-145 DTXR	26.76	26.85	26.65	26.7533	26.42	26.37	26.66	26.4833	0.277	0.367	0.167	0.76	0.85	0.65	0.590496	0.554785	0.63728
	DU-145 CBZ	24.57	24.52	24.37	24.4867	27.33	27.23	27.43	27.33	-2.76	-2.81	-2.96	-2.277	-2.327	-2.477	4.84669	5.01761	5.56739
	# 1	ABCB1				GAPDH				DCT			DDCT			2^(-DDCT)
	22Rv1 PAR	24.73	24.75	24.54	24.6733	25.07	25.08	24.77	24.9733	-0.3
	22Rv1 DTXR	24.52	24.4	24.42	24.4467	24.51	25.04	24.6	24.7167	-0.19	-0.31	-0.29	0.11	-0.01	0.01	0.926588	1.00696	0.993092
	22Rv1 CBZ	25	25.13	24.93	25.02	25.17	25.53	25.47	25.39	-0.39	-0.26	-0.46	-0.09	0.04	-0.16	1.06437	0.972655	1.11729
	# 2	ABCB1				GAPDH
	22Rv1 PAR	24.37	24.48	24.28	24.3767	24.83	24.83	25.01	24.89	-0.513333
	22Rv1 DTXR	24.22	24.35	24.03	24.2	24.3	24.54	24.66	24.5	-0.28	-0.15	-0.47	0.23	0.36	0.04	0.852635	0.779165	0.972655
	22Rv1 CBZ	25.03	24.63	24.79	24.8167	25.47	25.36	25.44	25.4233	-0.39	-0.79	-0.63	0.12	-0.28	-0.12	0.920188	1.21419	1.08673

## Sheet: Sup.Figure 5B
	DDtxR	Actin		ABCB1			DCbzR	Actin		ABCB1
	siCtrl	20.31	20.32	21.01	20.79		siCtrl	19.59	19.6	17.65	17.69
	siABCB1	20.02	19.97	23.36	23.08		siABCB1	19.03	19.01	19.9	19.62
	siCtrl	20.315		0.71	0.49	0.6	siCtrl	19.595		-1.94	-1.9	-1.92
	siABCB1	19.995		3.33	3.05		siABCB1	19.02		0.88	0.6
				2.73	2.45					2.8	2.52
				0.150726	0.183011					0.143587	0.174343

## Sheet: Sup.Figure 5D
			22 dtx NT	22 DTX G1	22 CBZ NT	22 CBZ G1
		Abcb1	21.87	24.3	21.34	25.62
			21.8	24.64	21.62	25.73
			21.87	24.87	21.87	25.61
		GAPDH	17.24	17.64	18.65	18.63
			17.61	17.65	18.68	18.73
			17.71	17.76	18.75	18.7
			17.52	17.6833	18.6933	18.6867
			22 dtx NT	22 DTX G1	22 CBZ NT	22 CBZ G1
		Abcb1	4.35	6.62	2.65	6.93
			4.28	6.96	2.93	7.04
			4.35	7.19	3.18	6.92
			4.32667		2.92
				22 DTX G1		22 CBZ G1
			Abcb1	2.29		4.01
				2.63		4.12
				2.86		4
				22 DTX G1		22 CBZ G1
			Abcb1	0.204476		0.0620683
				0.161544		0.0575117
				0.137738		0.0625

## Sheet: Sup.Figure 7A
			ACTB				SIRT1							SIRT1
			CT1	CT2	CT3	avCT	CT1	CT2	CT3	avCT		DCT	DDCT	Fold Change
		DUDTXR	18.87	18.63	18.91	18.8033	22.17	22.16	22.45	22.26	DUDTXR	3.45667	-0.00333333	1.00231
		DUDTX-SIRT	18.42	18.24	18.18	18.28	19.27	19.34	19.54	19.3833	DUDTX-SIRT	1.10333	-2.35667	5.12186
		DUCBZR	17.72	17.8	17.86	17.7933	21.87	21.19	22.05	21.7033	DUCBZR	3.91	0	1
		DUCBZ-SIRT1	18.24	17.81	17.82	17.9567	18.55	18.66	18.73	18.6467	DUCBZ-SIRT1	0.69	-3.22	9.31787
			ACTB				SIRT1
			CT1	CT2	CT3	avCT	CT1	CT2	CT3	avCT
		DUDTXR	18.87	18.63	18.91	18.8033	22.17	22.16	22.45	22.26	3.45667
		DUDTX-SIRT	18.42	18.24	18.18	18.28	19.27	19.34	19.54	19.3833
		DUCBZR	17.72	17.8	17.86	17.7933	21.87	21.19	22.05	21.7033	3.91
		DUCBZ-SIRT1	18.24	17.81	17.82	17.9567	18.55	18.66	18.73	18.6467
		DUDTX-SIRT					0.99	1.06	1.26
							-2.47	-2.4	-2.2
							5.54044	5.27803	4.59479
		DUCBZ-SIRT1					0.59	0.7	0.77
							-3.32	-3.21	-3.14
							9.98664	9.25351	8.81524

[truncated: 4 more sheets: Sup.Figure 7C, Sup.Figure 10B, Sup.Figure 14A, Sup.Figure 14B]
